# Supplementary material for: CASP8 and CASP3 mRNA Expression in Autoimmune Lymphoproliferative Syndrome (ALPS) and Chronic Immune Thrombocytopenia (ITP)
Source: Genes (Basel). 2026 Feb 9;17(2):206. doi: 10.3390/genes17020206 (PMC12940764; doi:10.3390/genes17020206)
Supplement: Supplementary file 1 [file genes-17-00206-s001.zip]

Archive with 1 entries (1 files):
- genes-4048111-supplementary.pdf
